# Supplementary material for: Interacted QTL Mapping in Partial NCII Design Provides Evidences for Breeding by Design
Source: PLoS One. 2015 Mar 30;10(3):e0121034. doi: 10.1371/journal.pone.0121034 (PMC4379165; doi:10.1371/journal.pone.0121034)
Supplement: S1 Software — To first install JAVA Runtime Environment (jdk-7u71-windows-x64.exe) by default install directory, and to then install Maltlab Runtime Environment (R2014b (8.4) For Windows. The readers may download the first file at http://www.oracle.com/technetwork/java/javase/downloads/jdk7-downloads-1880260.html and the second file at http://cn.mathworks.com/products/compiler/mcr/index.html, respectively. If the readers want to use another jdk version, please change the corresponding content in the run.bat file. EMS memory size in the running computer is more than 8 G. (ZIP) [file pone.0121034.s004.zip]

Archive with 2 entries (2 files):
- JarForPlos.jar
- Run.bat
